# Supplementary material for: Long Noncoding RNA GAS5 Promotes Osteogenic Differentiation of Human Periodontal Ligament Stem Cells by Regulating GDF5 and p38/JNK Signaling Pathway
Source: Front Pharmacol. 2020 May 20;11:701. doi: 10.3389/fphar.2020.00701 (PMC7251029; doi:10.3389/fphar.2020.00701)
Supplement: Data Sheet 1 — Raw data. [file DataSheet_1.zip]

Archive with 5 entries (4 files):
- raw data/raw dataí¬PCR.xlsx
- raw data/raw dataí¬western blot/
- raw data/raw dataí¬western blot/wb╩2╛▌╒√└φ(gas5).pdf
- raw data/raw dataí¬western blot/wb╩2╛▌╒√└φ(si-gas5).pdf
- raw data/raw dataí¬western blot/wb╩2╛▌╒√└φ(si-gdf5).pdf
