# Supplementary material for: Long Noncoding RNA GAS5 Promotes Osteogenic Differentiation of Human Periodontal Ligament Stem Cells by Regulating GDF5 and p38/JNK Signaling Pathway
Source: Front Pharmacol. 2020 May 20;11:701. doi: 10.3389/fphar.2020.00701 (PMC7251029; doi:10.3389/fphar.2020.00701)
Supplement: Data Sheet 1 — Raw data. [file DataSheet_1.zip › raw data/raw dataí¬PCR.xlsx]

## Sheet: sample(si-nc;si-gas5;nc;gas5)
	sample: si-nc	gene	gap	d		dd	2-dd	sample: si-gas5	gene	gap	d		dd	2-dd				sample: nc	gene	gap	d		dd	2-dd		sample: gas5	gene	gap	d		dd	2-dd
target gene: gas5	1st experiment	22.849	19.779	3.07	3.2035	-0.133499	1.09695		25.703	19.846	5.857	3.2035	2.6535	0.158934			target gene: gas5	1st experiment	18.786	16.035	2.751	2.916	-0.165	1.12117			17.585	16.2	1.385	2.916	-1.531	2.88986
		23.118	19.781	3.337	3.2035	0.133499	0.911618		24.538	19.867	4.671	3.2035	1.4675	0.361609					18.46	15.379	3.081	2.916	0.165	0.891929			17.542	15.882	1.66	2.916	-1.256	2.38833
	2nd experiment	17.9277	15.409	2.51867	2.51423	0.00444698	0.996922		18.3437	13.9444	4.39934	2.51423	1.88511	0.270722				2nd experiment	20.014	16.168	3.846	4.388	-0.542	1.45599			18.909	15.956	2.953	4.388	-1.435	2.70382
		17.9792	15.4695	2.50978	2.51423	-0.00444698	1.00309		18.265	13.9241	4.34087	2.51423	1.82665	0.281919					19.701	14.771	4.93	4.388	0.542	0.686818			18.649	15.942	2.707	4.388	-1.681	3.2065
	3rd experiment	17.901	15.727	2.17397	2.10841	0.0655556	0.955577		20.9223	15.7802	5.14207	2.10841	3.03366	0.122117				3rd experiment	19.957	15.692	4.265	3.991	0.274	0.827023			18.002	15.772	2.23	3.991	-1.761	3.38933
		17.8099	15.7671	2.04286	2.10841	-0.0655556	1.04649		20.9187	15.9184	5.00036	2.10841	2.89195	0.134721					19.591	15.874	3.717	3.991	-0.274	1.20916			17.712	15.546	2.166	3.991	-1.825	3.54307
	4th experiment	17.896	15.086	2.81	2.9605	-0.1505	1.10995		21.676	15.944	5.732	2.9605	2.7715	0.146452				4th experiment	19.7887	15.7562	4.03254	4.04637	-0.0138316	1.00963			17.7173	15.7757	1.94169	4.04637	-2.10468	4.30103
		17.595	14.484	3.111	2.9605	0.1505	0.900938		21.803	16.036	5.767	2.9605	2.8065	0.142942					19.7181	15.6579	4.0602	4.04637	0.0138316	0.990458			17.7535	15.9025	1.85109	4.04637	-2.19528	4.57978
	5th experiment	18.141	14.963	3.178	3.034	0.144	0.905006		20.067	14.805	5.262	3.034	2.228	0.213455				5th experiment	20.8036	16.9227	3.88087	3.96925	-0.088378	1.06317			18.9412	16.4236	2.51764	3.96925	-1.45161	2.73512
		18.105	15.133	2.972	3.034	-0.0620009	1.04391		20.093	15.075	5.018	3.034	1.984	0.252788					20.9286	16.871	4.05762	3.96925	0.088378	0.94058			18.5903	16.4627	2.1276	3.96925	-1.84165	3.58419
		18.076	15.124	2.952	3.034	-0.0819995	1.05848		20.054	15.187	4.867	3.034	1.833	0.28068				6th experiment	19.091	16.253	2.83795	2.90203	-0.0640783	1.04542			18.7596	16.8839	1.87577	2.90203	-1.02626	2.03673
	6th experiment	17.9197	16.3717	1.54797	1.27221	0.275763	0.826014		22.0745	18.7456	3.32892	1.27221	2.05671	0.240364					18.892	15.9259	2.96611	2.90203	0.0640783	0.956556			17.7542	16.8839	0.870365	2.90203	-2.03166	4.08876
		17.5576	16.5611	0.996447	1.27221	-0.275763	1.21063		21.6082	18.7456	2.86259	1.27221	1.59038	0.332084				7th experiment	19.2499	15.7793	3.47058	3.41919	0.0513897	0.965006			17.9287	16.7501	1.17855	3.41919	-2.24064	4.72605
	7th experiment	17.865	15.618	2.247	2.1285	0.1185	0.921145		18.144	15.454	2.69	2.1285	0.561499	0.677598					18.9261	15.5583	3.3678	3.41919	-0.0513897	1.03626			17.7146	15.9613	1.75332	3.41919	-1.66587	3.17305
		17.926	15.916	2.01	2.1285	-0.1185	1.08561		18.22	15.243	2.977	2.1285	0.848499	0.555362				8th experiment	18.9296	15.5448	3.38481	3.39388	-0.00906801	1.00631			17.8397	16.9922	0.847561	3.39388	-2.54632	5.84143
	8th experiment	18.373	16.295	2.078	2.115	-0.0370002	1.02598		20.915	15.794	5.121	2.115	3.006	0.124481					18.9395	15.5366	3.40295	3.39388	0.00906801	0.993734			18.3286	17.0241	1.30451	3.39388	-2.08937	4.25561
		18.091	15.939	2.152	2.115	0.0370002	0.97468		20.976	15.874	5.102	2.115	2.987	0.126131				9th experiment	20.4706	16.9455	3.52515	3.43621	0.0889406	0.940213			18.5855	16.416	2.16946	3.43621	-1.26675	2.40619
	9th experiment	16.957	14.432	2.525	2.633	-0.107999	1.07773		19.279	15.058	4.221	2.633	1.588	0.332632					20.3137	16.9664	3.34727	3.43621	-0.0889406	1.06359			18.1989	16.4277	1.77118	3.43621	-1.66503	3.1712
		17.053	14.312	2.741	2.633	0.107999	0.927874		19.549	14.738	4.811	2.633	2.178	0.220982				10th experiment	19.222	15.86	3.362	3.811	-0.448999	1.36509			17.834	16.426	1.408	3.811	-2.403	5.28902
	10th experiment	17.934	14.974	2.96	3.0275	-0.0674996	1.0479		21.195	15.303	5.892	3.0275	2.8645	0.137309					19.685	15.425	4.26	3.811	0.448999	0.732551			18.406	16.659	1.747	3.811	-2.064	4.18144
		18.012	14.917	3.095	3.0275	0.0674996	0.95429		21.196	14.63	6.566	3.0275	3.5385	0.0860608				11th experiment	17.664	14.808	2.856	2.624	0.232	0.851454			15.98	14.59	1.39	2.624	-1.234	2.35218
																			17.32	14.928	2.392	2.624	-0.232	1.17446			15.9	14.551	1.349	2.624	-1.275	2.41999
target gene: runx2	sample: si-nc	gene	gap	d		dd	2-dd		sample: si-gas5	gene	gap	d		dd	2-dd		target gene: runx2	sample: nc	gene	gap	d		dd	2-dd		sample: gas5	gene	gap	d		dd	2-dd
	1st experiment	28.182	19.779	8.403	8.453	-0.0500002	1.03527			28.808	19.846	8.962	8.453	0.509	0.702709			1st experiment	30.9177	15.7562	15.1616	15.2311	-0.0695405	1.04938			30.689	15.7757	14.9134	15.2311	-0.317745	1.24638
		28.284	19.781	8.503	8.453	0.0500002	0.965936			28.725	19.867	8.858	8.453	0.405	0.755236				30.9585	15.6579	15.3006	15.2311	0.0695405	0.952941			30.7674	15.9025	14.8649	15.2311	-0.366151	1.28891
	2nd experiment	28.9105	15.409	13.5015	13.4837	0.0178165	0.987726			27.9506	13.9444	14.0062	13.4837	0.522546	0.696142			2nd experiment	28.9208	16.253	12.6678	12.9732	-0.305363	1.23573			29.1455	16.8839	12.2616	12.9732	-0.71151	1.63752
		28.9353	15.4695	13.4659	13.4837	-0.0178165	1.01243			27.9746	13.9241	14.0504	13.4837	0.566755	0.675133				29.2045	15.9259	13.2785	12.9732	0.305363	0.809239			29.1713	16.8839	12.2874	12.9732	-0.685743	1.60853
	3rd experiment	29.0383	17.5247	11.5136	11.6457	-0.132065	1.09586			30.2528	16.8217	13.431	11.6457	1.78537	0.290102			3rd experiment	28.709	15.5448	13.1642	13.1854	-0.0212159	1.01481			29.4807	16.9922	12.4886	13.1854	-0.696801	1.62091
		29.0907	17.313	11.7777	11.6457	0.132065	0.912524			30.5266	16.9218	13.6048	11.6457	1.95911	0.257188				28.7432	15.5366	13.2066	13.1854	0.0212159	0.985402			29.5177	17.0241	12.4935	13.1854	-0.691844	1.61535
	4th experiment	27.242	15.208	12.034	12.0885	-0.0544996	1.0385			28.107	14.815	13.292	12.0885	1.2035	0.43422			4th experiment	24.373	15.86	8.513	8.4165	0.0964994	0.9353			23.262	16.426	6.836	8.4165	-1.5805	2.99074
		27.434	15.291	12.143	12.0885	0.0544996	0.962928			28.173	15.088	13.085	12.0885	0.9965	0.501214				23.745	15.425	8.32	8.4165	-0.0964994	1.06918			23.734	16.659	7.075	8.4165	-1.3415	2.53415
target gene: alp	sample: si-nc	gene	gap	d		dd	2-dd		sample: si-gas5	gene	gap	d		dd	2-dd		target gene: alp	sample: nc	gene	gap	d		dd	2-dd		sample: gas5	gene	gap	d		dd	2-dd
	1st experiment	28.9105	15.409	13.5015	13.4837	0.0178165	0.987726			27.9506	13.9444	14.0062	13.4837	0.522546	0.696142			1st experiment	27.479	16.035	11.444	11.89	-0.446	1.36226			26.926	16.2	10.726	11.89	-1.164	2.24078
		28.9353	15.4695	13.4659	13.4837	-0.0178165	1.01243			27.9746	13.9241	14.0504	13.4837	0.566755	0.675133				27.715	15.379	12.336	11.89	0.446	0.734075			26.977	15.882	11.095	11.89	-0.795001	1.73508
	2nd experiment	23.9058	17.5247	6.38105	6.49142	-0.110371	1.07951			25.3382	16.8217	8.51645	6.49142	2.02502	0.245701			2nd experiment	27.939	16.168	11.771	12.4835	-0.7125	1.63864			26.378	15.956	10.422	12.4835	-2.0615	4.1742
		23.9148	17.313	6.60179	6.49142	0.110371	0.92635			25.6922	16.9218	8.77041	6.49142	2.27898	0.206043				27.967	14.771	13.196	12.4835	0.7125	0.610262			25.791	15.942	9.849	12.4835	-2.6345	6.2096
	3rd experiment	26.099	14.963	11.136	11.4073	-0.271333	1.20692			26.532	14.805	11.727	11.4073	0.319666	0.801256			3rd experiment	28.0776	15.7562	12.3214	12.472	-0.15061	1.11004			27.9784	15.7757	12.2027	12.472	-0.269292	1.20522
		27.207	15.133	12.074	11.4073	0.666667	0.629961			26.685	15.075	11.61	11.4073	0.202666	0.868943				28.2805	15.6579	12.6226	12.472	0.15061	0.900869			27.877	15.9025	11.9746	12.472	-0.497444	1.41171
		26.136	15.124	11.012	11.4073	-0.395334	1.31525			26.805	15.187	11.618	11.4073	0.210666	0.864138			4th experiment	24.081	15.5448	8.53613	8.52722	0.00890875	0.993844			24.6453	16.9922	7.65314	8.52722	-0.874087	1.83285
	4th experiment	25.9443	16.3717	9.57252	9.51456	0.0579634	0.960619			29.28	18.7456	10.5344	9.51456	1.01981	0.493182				24.0549	15.5366	8.51832	8.52722	-0.00890875	1.00619			23.9338	17.0241	6.9097	8.52722	-1.61753	3.06848
		26.0177	16.5611	9.4566	9.51456	-0.0579634	1.041			29.5323	18.7456	10.7867	9.51456	1.27216	0.41404			5th experiment	26.762	15.86	10.902	11.08	-0.178	1.13131			25.305	16.426	8.879	11.08	-2.201	4.59798
																			26.683	15.425	11.258	11.08	0.178	0.883927			25.809	16.659	9.15	11.08	-1.93	3.81055
target gene: ocn	sample: si-nc	gene	gap	d		dd	2-dd		sample: si-gas5	gene	gap	d		dd	2-dd		target gene: ocn	sample: nc	gene	gap	d		dd	2-dd		sample: gas5	gene	gap	d		dd	2-dd
	1st experiment	33.129	19.779	13.35	13.2475	0.102502	0.931416			33.777	19.846	13.931	13.2475	0.683499	0.622653			1st experiment	30.115	16.035	14.08	14.5355	-0.455501	1.37126			29.853	16.2	13.653	14.5355	-0.882501	1.84357
		32.926	19.781	13.145	13.2475	-0.102502	1.07363			34.32	19.867	14.453	13.2475	1.2055	0.433619				30.37	15.379	14.991	14.5355	0.455501	0.729257			29.461	15.882	13.579	14.5355	-0.9565	1.9406
	2nd experiment	28.9072	17.5247	11.3825	11.5147	-0.132233	1.09599			30.2693	16.8217	13.4476	11.5147	1.93288	0.261905			2nd experiment	30.877	16.168	14.709	15.128	-0.419	1.337			30.548	15.956	14.592	15.128	-0.536001	1.44995
		28.9599	17.313	11.647	11.5147	0.132233	0.912418			30.3775	16.9218	13.4557	11.5147	1.94101	0.260434				30.318	14.771	15.547	15.128	0.419	0.747943			30.633	15.942	14.691	15.128	-0.437002	1.35379
	3rd experiment	27.068	14.484	12.584	12.5305	0.0535007	0.963595			29.21	15.944	13.266	12.5305	0.735499	0.60061			3rd experiment	31.4834	15.7562	15.7272	15.945	-0.217809	1.16297			31.4354	15.7757	15.6597	15.945	-0.285311	1.21867
		27.563	15.086	12.477	12.5305	-0.0535007	1.03778			29.181	16.036	13.145	12.5305	0.614501	0.653156				31.8207	15.6579	16.1628	15.945	0.217809	0.85987			31.3229	15.9025	15.4204	15.945	-0.524594	1.43853
	4th experiment	29.6604	16.3717	13.2886	13.1676	0.121001	0.919549			32.577	18.7456	13.8314	13.1676	0.663745	0.631238			4th experiment	31.2574	15.5448	15.7126	15.65	0.0626464	0.957506			30.7673	16.9922	13.7752	15.65	-1.87477	3.66743
		29.6077	16.5611	13.0466	13.1676	-0.121001	1.08749			33.0122	18.7456	14.2666	13.1676	1.09894	0.466858				31.1239	15.5366	15.5873	15.65	-0.0626464	1.04438			30.9018	17.0241	13.8777	15.65	-1.7723	3.41598
	5th experiment	30.035	15.208	14.827	14.593	0.234	0.850274			30.335	14.815	15.52	14.593	0.927	0.525951			5th experiment	28.875	15.86	13.015	12.8475	0.1675	0.890384			28.204	16.426	11.778	12.8475	-1.0695	2.09871
		29.65	15.291	14.359	14.593	-0.234	1.17609			30.389	15.088	15.301	14.593	0.708	0.612168				28.105	15.425	12.68	12.8475	-0.1675	1.12311			27.706	16.659	11.047	12.8475	-1.8005	3.48341
target gene: gdf5	sample: si-nc	gene	gap	d		dd	2-dd		sample: si-gas5	gene	gap	d		dd	2-dd		target gene: gdf5	sample: nc	gene	gap	d		dd	2-dd		sample: gas5	gene	gap	d		dd	2-dd
	1st experiment	31.827	19.779	12.048	12.1875	-0.139501	1.10152			34.375	19.846	14.529	12.1875	2.3415	0.197305			1st experiment	28.3972	16.9227	11.4745	11.6651	-0.190612	1.14125			27.7569	16.4236	11.3333	11.6651	-0.331735	1.25853
		32.108	19.781	12.327	12.1875	0.139501	0.907833			34.994	19.867	15.127	12.1875	2.9395	0.130354				28.7267	16.871	11.8557	11.6651	0.190612	0.876234			27.8214	16.4627	11.3587	11.6651	-0.306331	1.23656
	2nd experiment	25.1891	15.7802	9.40891	9.33229	0.0766215	0.948276			26.9359	15.727	11.2089	9.33229	1.87662	0.272321			2nd experiment	28.8371	16.8742	11.9629	11.9494	0.0135317	0.990664			27.3741	16.1248	11.2493	11.9494	-0.700028	1.62454
		25.174	15.9184	9.25566	9.33229	-0.0766215	1.05455			26.9771	15.7671	11.21	9.33229	1.87774	0.272109				28.8678	16.932	11.9358	11.9494	-0.0135317	1.00942			26.9287	16.0025	10.9263	11.9494	-1.02311	2.0323
	3rd experiment	24.741	14.963	9.778	9.769	0.00899951	0.993781			25.818	14.805	11.013	9.769	1.244	0.4222			3rd experiment	27.4435	16.253	11.1905	11.3054	-0.11495	1.08294			27.7275	16.8839	10.8436	11.3054	-0.461821	1.37728
		24.855	15.133	9.722	9.769	-0.0470002	1.03311			25.823	15.075	10.748	9.769	0.979001	0.507331				27.3463	15.9259	11.4204	11.3054	0.11495	0.923414			26.9471	16.8839	10.0632	11.3054	-1.2422	2.3656
		24.931	15.124	9.807	9.769	0.0380007	0.974004			25.879	15.187	10.692	9.769	0.923	0.527411			4th experiment	27.4143	15.5448	11.8695	11.8724	-0.00291586	1.00202			27.9538	16.9922	10.9616	11.8724	-0.91081	1.8801
	4th experiment	24.8702	16.3717	8.49846	8.33159	0.166869	0.890774			29.8061	18.7456	11.0605	8.33159	2.72889	0.150842				27.4119	15.5366	11.8754	11.8724	0.00291586	0.997981			27.8399	17.0241	10.8158	11.8724	-1.05661	2.08004
		24.7259	16.5611	8.16472	8.33159	-0.166869	1.12262			29.3096	18.7456	10.5639	8.33159	2.23234	0.212813			5th experiment	25.682	15.86	9.822	9.854	-0.0320005	1.02243			25.19	16.426	8.764	9.854	-1.09	2.12874
	5th experiment	30.9374	21.5002	9.43715	9.85496	-0.417808	1.3359			31.7861	21.218	10.5681	9.85496	0.713117	0.610001				25.311	15.425	9.886	9.854	0.0320005	0.978063			24.559	16.659	7.9	9.854	-1.954	3.87447
		31.773	21.5002	10.2728	9.85496	0.417808	0.748561			31.9778	21.218	10.7597	9.85496	0.904786	0.534112

## Sheet: sample(si-nc;si-gdf5)
gdf5	si-nc	gene	gap	d		dd	2-dd	si-gdf5	gene	gap	d		dd	2-dd
	1st experiment	25.088	15.214	9.874	9.5295	0.3445	0.787581		26.007	14.431	11.576	9.5295	2.0465	0.242071
		24.393	15.208	9.185	9.5295	-0.3445	1.26971		26.18	14.319	11.861	9.5295	2.3315	0.198677
	2nd experiment	26.962	16.509	10.453	10.3605	0.0924988	0.937897		26.983	15.507	11.476	10.3605	1.1155	0.461531
		26.988	16.72	10.268	10.3605	-0.0924988	1.06622		27.653	15.322	12.331	10.3605	1.9705	0.255165
	3rd experiment	28.9627	13.8852	15.0776	14.7286	0.348958	0.785151		30.689	14.762	15.927	14.7286	1.19842	0.435752
		28.3626	13.983	14.3796	14.7286	-0.348958	1.27364		30.9445	14.9092	16.0353	14.7286	1.30671	0.404242
runx2	si-nc	gene	gap	d		dd	2-dd	si-gdf5	gene	gap	d		dd	2-dd
	1st experiment	28.001	15.214	12.787	12.5575	0.2295	0.85293		28.189	14.431	13.758	12.5575	1.2005	0.435124
		27.536	15.208	12.328	12.5575	-0.2295	1.17243		28.072	14.319	13.753	12.5575	1.1955	0.436635
	2nd experiment	25.302	18.302	7.00001	7.24019	-0.240178	1.18114		23.2728	15.2532	8.01959	7.24019	0.779404	0.582608
		25.1221	17.6417	7.48037	7.24019	0.240178	0.846641		23.3148	15.654	7.66081	7.24019	0.42062	0.747104
alp	si-nc	gene	gap	d		dd	2-dd	si-gdf5	gene	gap	d		dd	2-dd
	1st experiment	23.9058	17.5247	6.38105	6.49142	-0.110371	1.07951		23.9682	16.5546	7.41356	6.49142	0.922136	0.527727
		23.9148	17.313	6.60179	6.49142	0.110371	0.92635		23.796	16.9	6.89606	6.49142	0.404636	0.755427
	2nd experiment	29.7546	17.6417	12.1129	11.9675	0.14535	0.90416		29.2154	15.2532	13.9622	11.9675	1.99465	0.250928
		30.1242	18.302	11.8222	11.9675	-0.14535	1.106		29.3136	15.654	13.6596	11.9675	1.69207	0.309482
ocn	si-nc	gene	gap	d		dd	2-dd	si-gdf5	gene	gap	d		dd	2-dd
	1st experiment	28.515	15.214	13.301	13.4065	-0.1055	1.07587		29.075	14.431	14.644	13.4065	1.2375	0.424106
		28.72	15.208	13.512	13.4065	0.1055	0.929483		28.805	14.319	14.486	13.4065	1.0795	0.473193
	2nd experiment	28.9072	17.5247	11.3825	11.5147	-0.132233	1.09599		28.6951	16.9	11.7952	11.5147	0.280439	0.82334
		28.9599	17.313	11.647	11.5147	0.132233	0.912418		28.5188	16.5546	11.9642	11.5147	0.449459	0.732317

## Sheet: osteogenic induction(0d,7d,14d)
		gene	gap	d		dd	2-dd
gas5	0d	18.5977	14.6496	3.94807	3.93108	0.016993	0.98829
		18.7653	14.8513	3.91408	3.93108	-0.016993	1.01185
		20.8702	17.1949	3.67529	3.41589	0.259397	0.835437
		20.6112	17.4547	3.1565	3.41589	-0.259397	1.19698
	7d	18.8767	16.1093	2.76741	3.93108	-1.16367	2.24026
		18.9762	16.279	2.69717	3.93108	-1.23391	2.35203
		19.0455	16.1124	2.93315	3.41589	-0.482745	1.3974
		18.9316	16.3109	2.6207	3.41589	-0.795192	1.73531
	14d	19.618	16.8998	2.71824	3.93108	-1.21283	2.31793
		19.8177	16.9354	2.8823	3.93108	-1.04878	2.06877
		19.3505	16.9325	2.41799	3.41589	-0.997903	1.99709
		19.5915	16.9333	2.65824	3.41589	-0.757655	1.69074
		gene	gap	d		dd	2-dd
gdf5	0d	26.9584	14.8513	12.1072	12.1973	-0.090096	1.06444
		26.937	14.6496	12.2874	12.1973	0.090096	0.93946
		26.7474	14.9543	11.7931	11.7821	0.0109167	0.992462
		26.7256	14.9543	11.7712	11.7821	-0.0109167	1.0076
	7d	27.0953	16.1093	10.986	12.1973	-1.21124	2.31537
		27.1344	16.279	10.8554	12.1973	-1.34188	2.53482
		26.937	16.0613	10.8757	11.7821	-0.906448	1.87443
		26.893	16.1419	10.7511	11.7821	-1.03102	2.04346
	14d	27.8077	16.8998	10.9079	12.1973	-1.28936	2.44419
		27.7215	16.9354	10.7861	12.1973	-1.41112	2.65944
		28.2389	18.3856	10.3968	11.7821	-1.38531	2.61229
		28.7824	18.3856	9.85331	11.7821	-1.92884	3.80749
		gene	gap	d		dd	2-dd
runx2	0d	27.9234	14.8513	13.0721	13.3952	-0.323025	1.25095
		28.3678	14.6496	13.7182	13.3952	0.323025	0.799392
		27.8823	14.9543	12.928	12.9332	-0.00517559	1.00359
		27.8927	14.9543	12.9384	12.9332	0.00517559	0.996419
	7d	28.1466	16.1093	12.0373	13.3952	-1.35786	2.56305
		28.2745	16.279	11.9956	13.3952	-1.39962	2.63832
		27.9302	16.0613	11.8689	12.9332	-1.06432	2.09119
		27.5396	16.1419	11.3977	12.9332	-1.53552	2.89892
	14d	27.1527	16.8998	10.2529	13.3952	-3.14224	8.82892
		27.347	16.9354	10.4116	13.3952	-2.98355	7.9093
		27.4598	18.3856	9.07421	12.9332	-3.85897	14.51
		27.4121	18.3856	9.02647	12.9332	-3.90671	14.9981
		gene	gap	d		dd	2-dd
ocn	0d	31.7502	14.8513	16.8989	17.0241	-0.12518	1.09064
		31.7989	14.6496	17.1493	17.0241	0.12518	0.91689
		30.9325	14.9543	15.9781	15.9281	0.0500364	0.965912
		30.8324	14.9543	15.8781	15.9281	-0.0500364	1.03529
	7d	26.8586	16.1093	10.7493	17.0241	-6.27478	77.4276
		26.9313	16.279	10.6523	17.0241	-6.37179	82.813
		26.9351	16.0613	10.8738	15.9281	-5.05434	33.2283
		26.9462	16.1419	10.8044	15.9281	-5.12374	34.8658
	14d	28.6632	16.8998	11.7634	17.0241	-5.2607	38.3378
		28.5493	16.9354	11.6139	17.0241	-5.41017	42.5229
		28.5658	18.3856	10.1802	15.9281	-5.74793	53.7403
		28.8719	18.3856	10.4863	15.9281	-5.44179	43.4653
		gene	gap	d		dd	2-dd
alp	0d	27.1922	14.8513	12.3409	12.4671	-0.12612	1.09135
		27.2428	14.6496	12.5932	12.4671	0.12612	0.916292
		26.621	14.9543	11.6667	11.5818	0.0848646	0.942873
		26.4513	14.9543	11.497	11.5818	-0.0848646	1.06059
	7d	25.6325	16.1093	9.52325	12.4671	-2.94382	7.69444
		25.8487	16.279	9.56975	12.4671	-2.89731	7.45038
		24.3719	16.0613	8.31058	11.5818	-3.27124	9.65478
		24.5512	16.1419	8.40932	11.5818	-3.17251	9.01614
	14d	25.9235	16.8998	9.0237	12.4671	-3.44337	10.8782
		25.9499	16.9354	9.01454	12.4671	-3.45253	10.9475
		26.9301	18.3856	8.54453	11.5818	-3.03729	8.2095
		26.814	18.3856	8.42834	11.5818	-3.15349	8.89804
